# Supplementary material for: Exploring the predation of large land snails using preyed shell remains from rock anvil sites in a tropical limestone rainforest in Malaysia
Source: Biodivers Data J. 2022 Sep 30;10:e90063. doi: 10.3897/BDJ.10.e90063 (PMC9836610; doi:10.3897/BDJ.10.e90063)
Supplement: Supplementary material 1 — A dataset of the specimens tabulated by plot included in this study. [file bdj-10-e90063-s001.txt]

institutionCode	collectionCode	catalogNumber	kingdom	phylum	class	order	family	genus	specificEpithet	scientificNameAuthorship	fieldNumber	decimalLatitude	decimalLongitude	individualCount	country	Province	Municipality	Location	locality	eventDate	recordedBy
BOR	MOL	14623	Animalia	Mollusca	Gastropoda	Stylommatophora	Cyclophoridae	Cyclophorus	perdix perdix	(Broderip & G. B. Sowerby I, 1830)	2020.pred.W6	3.74638889	102.8380556	1	Malaysia	Pahang	Maran	Bukit Mengapur	Plot K1	4/3/2020	J.K. Foon, Woo S.Y., Chin Y.T
BOR	MOL	14625	Animalia	Mollusca	Gastropoda	Architaenioglossa	Cyclophoridae	Cyclophorus	perdix perdix	(Broderip & G. B. Sowerby I, 1830)	2020.pred.W7	3.74638889	102.8380556	1	Malaysia	Pahang	Maran	Bukit Mengapur	Plot K2	4/3/2020	J.K. Foon, Woo S.Y., Chin Y.T
BOR	MOL	14627	Animalia	Mollusca	Gastropoda	Stylommatophora	Ariophantidae	Hemiplecta	sp.		2020.pred.W7	3.74638889	102.8380556	6	Malaysia	Pahang	Maran	Bukit Mengapur	Plot K2	4/3/2020	J.K. Foon, Woo S.Y., Chin Y.T
BOR	MOL	14628	Animalia	Mollusca	Gastropoda	Architaenioglossa	Cyclophoridae	Cyclophorus	perdix perdix	(Broderip & G. B. Sowerby I, 1830)	2020.pred.W8	3.74638889	102.8380556	1	Malaysia	Pahang	Maran	Bukit Mengapur	Plot K3	4/3/2020	J.K. Foon, Woo S.Y., Chin Y.T
BOR	MOL	14630	Animalia	Mollusca	Gastropoda	Stylommatophora	Ariophantidae	Hemiplecta	sp.		2020.pred.W8	3.74638889	102.8380556	3	Malaysia	Pahang	Maran	Bukit Mengapur	Plot K3	4/3/2020	J.K. Foon, Woo S.Y., Chin Y.T
BOR	MOL	14631	Animalia	Mollusca	Gastropoda	Architaenioglossa	Cyclophoridae	Cyclophorus	perdix perdix	(Broderip & G. B. Sowerby I, 1830)	2020.pred.W9	3.74638889	102.8380556	2	Malaysia	Pahang	Maran	Bukit Mengapur	Plot K6	4/3/2020	J.K. Foon, Woo S.Y., Chin Y.T
BOR	MOL	14632	Animalia	Mollusca	Gastropoda	Architaenioglossa	Cyclophoridae	Cyclophorus	perdix perdix	(Broderip & G. B. Sowerby I, 1830)	2020.pred.W9	3.74638889	102.8380556	1	Malaysia	Pahang	Maran	Bukit Mengapur	Plot K6	4/3/2020	J.K. Foon, Woo S.Y., Chin Y.T
BOR	MOL	14633	Animalia	Mollusca	Gastropoda	Architaenioglossa	Cyclophoridae	Cyclophorus	perdix perdix	(Broderip & G. B. Sowerby I, 1830)	2020.pred.W9	3.74638889	102.8380556	3	Malaysia	Pahang	Maran	Bukit Mengapur	Plot K6	4/3/2020	J.K. Foon, Woo S.Y., Chin Y.T
BOR	MOL	14635	Animalia	Mollusca	Gastropoda	Stylommatophora	Ariophantidae	Hemiplecta	sp.		2020.pred.W9	3.74638889	102.8380556	13	Malaysia	Pahang	Maran	Bukit Mengapur	Plot K6	4/3/2020	J.K. Foon, Woo S.Y., Chin Y.T
BOR	MOL	14636	Animalia	Mollusca	Gastropoda	Stylommatophora	Camaenidae	Amphidromus	atricallosus perakensis	Fulton, 1901	2020.pred.W9	3.74638889	102.8380556	5	Malaysia	Pahang	Maran	Bukit Mengapur	Plot K6	4/3/2020	J.K. Foon, Woo S.Y., Chin Y.T
BOR	MOL	14650	Animalia	Mollusca	Gastropoda	Architaenioglossa	Cyclophoridae	Cyclophorus	semisulcatus	(G. B. Sowerby I, 1843)	2020.pred.W12	3.74638889	102.8380556	1	Malaysia	Pahang	Maran	Bukit Mengapur	Plot K7	4/3/2020	J.K. Foon, Woo S.Y., Chin Y.T
BOR	MOL	14651	Animalia	Mollusca	Gastropoda	Architaenioglossa	Cyclophoridae	Cyclophorus	semisulcatus	(G. B. Sowerby I, 1843)	2020.pred.W12	3.74638889	102.8380556	1	Malaysia	Pahang	Maran	Bukit Mengapur	Plot K7	4/3/2020	J.K. Foon, Woo S.Y., Chin Y.T
BOR	MOL	14652	Animalia	Mollusca	Gastropoda	Architaenioglossa	Cyclophoridae	Cyclophorus	semisulcatus	(G. B. Sowerby I, 1843)	2020.pred.W12	3.74638889	102.8380556	1	Malaysia	Pahang	Maran	Bukit Mengapur	Plot K7	4/3/2020	J.K. Foon, Woo S.Y., Chin Y.T
BOR	MOL	14653	Animalia	Mollusca	Gastropoda	Architaenioglossa	Cyclophoridae	Cyclophorus	perdix perdix	(Broderip & G. B. Sowerby I, 1830)	2020.pred.W12	3.74638889	102.8380556	2	Malaysia	Pahang	Maran	Bukit Mengapur	Plot K7	4/3/2020	J.K. Foon, Woo S.Y., Chin Y.T
BOR	MOL	14654	Animalia	Mollusca	Gastropoda	Architaenioglossa	Cyclophoridae	Cyclophorus	perdix perdix	(Broderip & G. B. Sowerby I, 1830)	2020.pred.W12	3.74638889	102.8380556	1	Malaysia	Pahang	Maran	Bukit Mengapur	Plot K7	4/3/2020	J.K. Foon, Woo S.Y., Chin Y.T
BOR	MOL	14655	Animalia	Mollusca	Gastropoda	Architaenioglossa	Cyclophoridae	Cyclophorus	perdix perdix	(Broderip & G. B. Sowerby I, 1830)	2020.pred.W12	3.74638889	102.8380556	5	Malaysia	Pahang	Maran	Bukit Mengapur	Plot K7	4/3/2020	J.K. Foon, Woo S.Y., Chin Y.T
BOR	MOL	14656	Animalia	Mollusca	Gastropoda	Stylommatophora	Ariophantidae	Hemiplecta	sp.		2020.pred.W12	3.74638889	102.8380556	9	Malaysia	Pahang	Maran	Bukit Mengapur	Plot K7	4/3/2020	J.K. Foon, Woo S.Y., Chin Y.T
BOR	MOL	14657	Animalia	Mollusca	Gastropoda	Stylommatophora	Camaenidae	Amphidromus	atricallosus perakensis	Fulton, 1901	2020.pred.W12	3.74638889	102.8380556	1	Malaysia	Pahang	Maran	Bukit Mengapur	Plot K7	4/3/2020	J.K. Foon, Woo S.Y., Chin Y.T
BOR	MOL	14658	Animalia	Mollusca	Gastropoda	Architaenioglossa	Cyclophoridae	Cyclophorus	perdix perdix	(Broderip & G. B. Sowerby I, 1830)	2020.pred.W13	3.74638889	102.8380556	1	Malaysia	Pahang	Maran	Bukit Mengapur	Plot K8	4/3/2020	J.K. Foon, Woo S.Y., Chin Y.T
BOR	MOL	14659	Animalia	Mollusca	Gastropoda	Architaenioglossa	Cyclophoridae	Cyclophorus	perdix perdix	(Broderip & G. B. Sowerby I, 1830)	2020.pred.W13	3.74638889	102.8380556	6	Malaysia	Pahang	Maran	Bukit Mengapur	Plot K8	4/3/2020	J.K. Foon, Woo S.Y., Chin Y.T
BOR	MOL	14660	Animalia	Mollusca	Gastropoda	Stylommatophora	Ariophantidae	Hemiplecta	sp.		2020.pred.W13	3.74638889	102.8380556	14	Malaysia	Pahang	Maran	Bukit Mengapur	Plot K8	4/3/2020	J.K. Foon, Woo S.Y., Chin Y.T
BOR	MOL	14661	Animalia	Mollusca	Gastropoda	Stylommatophora	Camaenidae	Amphidromus	atricallosus perakensis	Fulton, 1901	2020.pred.W13	3.74638889	102.8380556	24	Malaysia	Pahang	Maran	Bukit Mengapur	Plot K8	4/3/2020	J.K. Foon, Woo S.Y., Chin Y.T
BOR	MOL	14662	Animalia	Mollusca	Gastropoda	Architaenioglossa	Cyclophoridae	Cyclophorus	semisulcatus	(G. B. Sowerby I, 1843)	2020.pred.W14	3.74638889	102.8380556	2	Malaysia	Pahang	Maran	Bukit Mengapur	Plot K8	4/3/2020	J.K. Foon, Woo S.Y., Chin Y.T
BOR	MOL	14663	Animalia	Mollusca	Gastropoda	Architaenioglossa	Cyclophoridae	Cyclophorus	semisulcatus	(G. B. Sowerby I, 1843)	2020.pred.W14	3.74638889	102.8380556	3	Malaysia	Pahang	Maran	Bukit Mengapur	Plot K8	4/3/2020	J.K. Foon, Woo S.Y., Chin Y.T
BOR	MOL	14664	Animalia	Mollusca	Gastropoda	Architaenioglossa	Cyclophoridae	Cyclophorus	perdix perdix	(Broderip & G. B. Sowerby I, 1830)	2020.pred.W14	3.74638889	102.8380556	14	Malaysia	Pahang	Maran	Bukit Mengapur	Plot K8	4/3/2020	J.K. Foon, Woo S.Y., Chin Y.T
BOR	MOL	14665	Animalia	Mollusca	Gastropoda	Architaenioglossa	Cyclophoridae	Cyclophorus	perdix perdix	(Broderip & G. B. Sowerby I, 1830)	2020.pred.W14	3.74638889	102.8380556	4	Malaysia	Pahang	Maran	Bukit Mengapur	Plot K8	4/3/2020	J.K. Foon, Woo S.Y., Chin Y.T
BOR	MOL	14666	Animalia	Mollusca	Gastropoda	Architaenioglossa	Cyclophoridae	Cyclophorus	perdix perdix	(Broderip & G. B. Sowerby I, 1830)	2020.pred.W14	3.74638889	102.8380556	1	Malaysia	Pahang	Maran	Bukit Mengapur	Plot K8	4/3/2020	J.K. Foon, Woo S.Y., Chin Y.T
BOR	MOL	14667	Animalia	Mollusca	Gastropoda	Architaenioglossa	Cyclophoridae	Cyclophorus	perdix perdix	(Broderip & G. B. Sowerby I, 1830)	2020.pred.W14	3.74638889	102.8380556	16	Malaysia	Pahang	Maran	Bukit Mengapur	Plot K8	4/3/2020	J.K. Foon, Woo S.Y., Chin Y.T
BOR	MOL	14669	Animalia	Mollusca	Gastropoda	Stylommatophora	Ariophantidae	Hemiplecta	sp.		2020.pred.W14	3.74638889	102.8380556	63	Malaysia	Pahang	Maran	Bukit Mengapur	Plot K8	4/3/2020	J.K. Foon, Woo S.Y., Chin Y.T
BOR	MOL	14670	Animalia	Mollusca	Gastropoda	Stylommatophora	Camaenidae	Amphidromus	atricallosus perakensis	Fulton, 1901	2020.pred.W14	3.74638889	102.8380556	21	Malaysia	Pahang	Maran	Bukit Mengapur	Plot K8	4/3/2020	J.K. Foon, Woo S.Y., Chin Y.T
BOR	MOL	14671	Animalia	Mollusca	Gastropoda	Architaenioglossa	Cyclophoridae	Cyclophorus	semisulcatus	(G. B. Sowerby I, 1843)	2020.pred.W15	3.74638889	102.8380556	1	Malaysia	Pahang	Maran	Bukit Mengapur	Plot K9	4/3/2020	J.K. Foon, Woo S.Y., Chin Y.T
BOR	MOL	14672	Animalia	Mollusca	Gastropoda	Architaenioglossa	Cyclophoridae	Cyclophorus	perdix perdix	(Broderip & G. B. Sowerby I, 1830)	2020.pred.W15	3.74638889	102.8380556	5	Malaysia	Pahang	Maran	Bukit Mengapur	Plot K9	4/3/2020	J.K. Foon, Woo S.Y., Chin Y.T
BOR	MOL	14673	Animalia	Mollusca	Gastropoda	Architaenioglossa	Cyclophoridae	Cyclophorus	perdix perdix	(Broderip & G. B. Sowerby I, 1830)	2020.pred.W15	3.74638889	102.8380556	1	Malaysia	Pahang	Maran	Bukit Mengapur	Plot K9	4/3/2020	J.K. Foon, Woo S.Y., Chin Y.T
BOR	MOL	14674	Animalia	Mollusca	Gastropoda	Architaenioglossa	Cyclophoridae	Cyclophorus	perdix perdix	(Broderip & G. B. Sowerby I, 1830)	2020.pred.W15	3.74638889	102.8380556	9	Malaysia	Pahang	Maran	Bukit Mengapur	Plot K9	4/3/2020	J.K. Foon, Woo S.Y., Chin Y.T
BOR	MOL	14676	Animalia	Mollusca	Gastropoda	Stylommatophora	Ariophantidae	Hemiplecta	sp.		2020.pred.W15	3.74638889	102.8380556	5	Malaysia	Pahang	Maran	Bukit Mengapur	Plot K9	4/3/2020	J.K. Foon, Woo S.Y., Chin Y.T
BOR	MOL	14677	Animalia	Mollusca	Gastropoda	Stylommatophora	Camaenidae	Amphidromus	atricallosus perakensis	Fulton, 1901	2020.pred.W15	3.74638889	102.8380556	11	Malaysia	Pahang	Maran	Bukit Mengapur	Plot K9	4/3/2020	J.K. Foon, Woo S.Y., Chin Y.T
BOR	MOL	14955	Animalia	Mollusca	Gastropoda	Architaenioglossa	Cyclophoridae	Cyclophorus	semisulcatus	(G. B. Sowerby I, 1843)	2020.pred.W9	3.74638889	102.8380556	11	Malaysia	Pahang	Maran	Bukit Mengapur	Plot K6	4/3/2020	J.K. Foon, Woo S.Y., Chin Y.T
BOR	MOL	14956	Animalia	Mollusca	Gastropoda	Architaenioglossa	Cyclophoridae	Cyclophorus	perdix perdix	(Broderip & G. B. Sowerby I, 1830)	2020.pred.W9	3.74638889	102.8380556	19	Malaysia	Pahang	Maran	Bukit Mengapur	Plot K6	4/3/2020	J.K. Foon, Woo S.Y., Chin Y.T
BOR	MOL	14957	Animalia	Mollusca	Gastropoda	Stylommatophora	Ariophantidae	Hemiplecta	sp.		2020.pred.W9	3.74638889	102.8380556	18	Malaysia	Pahang	Maran	Bukit Mengapur	Plot K6	4/3/2020	J.K. Foon, Woo S.Y., Chin Y.T
BOR	MOL	14958	Animalia	Mollusca	Gastropoda	Stylommatophora	Camaenidae	Amphidromus	atricallosus perakensis	Fulton, 1901	2020.pred.W9	3.74638889	102.8380556	32	Malaysia	Pahang	Maran	Bukit Mengapur	Plot K6	4/3/2020	J.K. Foon, Woo S.Y., Chin Y.T
BOR	MOL	14959	Animalia	Mollusca	Gastropoda	Architaenioglossa	Cyclophoridae	Cyclophorus	semisulcatus	(G. B. Sowerby I, 1843)	2020.pred.W7	3.74638889	102.8380556	6	Malaysia	Pahang	Maran	Bukit Mengapur	Plot K2	4/3/2020	J.K. Foon, Woo S.Y., Chin Y.T
BOR	MOL	14960	Animalia	Mollusca	Gastropoda	Architaenioglossa	Cyclophoridae	Cyclophorus	perdix perdix	(Broderip & G. B. Sowerby I, 1830)	2020.pred.W7	3.74638889	102.8380556	14	Malaysia	Pahang	Maran	Bukit Mengapur	Plot K2	4/3/2020	J.K. Foon, Woo S.Y., Chin Y.T
BOR	MOL	14961	Animalia	Mollusca	Gastropoda	Stylommatophora	Ariophantidae	Hemiplecta	sp.		2020.pred.W7	3.74638889	102.8380556	6	Malaysia	Pahang	Maran	Bukit Mengapur	Plot K2	4/3/2020	J.K. Foon, Woo S.Y., Chin Y.T
BOR	MOL	14962	Animalia	Mollusca	Gastropoda	Stylommatophora	Camaenidae	Amphidromus	atricallosus perakensis	Fulton, 1901	2020.pred.W7	3.74638889	102.8380556	8	Malaysia	Pahang	Maran	Bukit Mengapur	Plot K2	4/3/2020	J.K. Foon, Woo S.Y., Chin Y.T
BOR	MOL	14963	Animalia	Mollusca	Gastropoda	Architaenioglossa	Cyclophoridae	Cyclophorus	semisulcatus	(G. B. Sowerby I, 1843)	2020.pred.W8	3.74638889	102.8380556	5	Malaysia	Pahang	Maran	Bukit Mengapur	Plot K3	4/3/2020	J.K. Foon, Woo S.Y., Chin Y.T
BOR	MOL	14964	Animalia	Mollusca	Gastropoda	Architaenioglossa	Cyclophoridae	Cyclophorus	perdix perdix	(Broderip & G. B. Sowerby I, 1830)	2020.pred.W8	3.74638889	102.8380556	11	Malaysia	Pahang	Maran	Bukit Mengapur	Plot K3	4/3/2020	J.K. Foon, Woo S.Y., Chin Y.T
BOR	MOL	14965	Animalia	Mollusca	Gastropoda	Stylommatophora	Ariophantidae	Hemiplecta	sp.		2020.pred.W8	3.74638889	102.8380556	4	Malaysia	Pahang	Maran	Bukit Mengapur	Plot K3	4/3/2020	J.K. Foon, Woo S.Y., Chin Y.T
BOR	MOL	14966	Animalia	Mollusca	Gastropoda	Stylommatophora	Camaenidae	Amphidromus	atricallosus perakensis	Fulton, 1901	2020.pred.W8	3.74638889	102.8380556	10	Malaysia	Pahang	Maran	Bukit Mengapur	Plot K3	4/3/2020	J.K. Foon, Woo S.Y., Chin Y.T
BOR	MOL	14967	Animalia	Mollusca	Gastropoda	Architaenioglossa	Cyclophoridae	Cyclophorus	perdix perdix	(Broderip & G. B. Sowerby I, 1830)	2019.pred.K5	3.74638889	102.8380556	1	Malaysia	Pahang	Maran	Bukit Mengapur	Plot K5	18/1/2019	T.S. Liew, Woo S.Y.
BOR	MOL	14968	Animalia	Mollusca	Gastropoda	Stylommatophora	Ariophantidae	Hemiplecta	sp.		2019.pred.K5	3.74638889	102.8380556	1	Malaysia	Pahang	Maran	Bukit Mengapur	Plot K5	18/1/2019	T.S. Liew, Woo S.Y.
BOR	MOL	14970	Animalia	Mollusca	Gastropoda	Architaenioglossa	Cyclophoridae	Cyclophorus	perdix perdix	(Broderip & G. B. Sowerby I, 1830)	2019.pred.k8.rock	3.74638889	102.8380556	13	Malaysia	Pahang	Maran	Bukit Mengapur	Plot K8	18/1/2019	T.S. Liew, Woo S.Y.
BOR	MOL	14971	Animalia	Mollusca	Gastropoda	Stylommatophora	Ariophantidae	Hemiplecta	sp.		2019.pred.k8.rock	3.74638889	102.8380556	12	Malaysia	Pahang	Maran	Bukit Mengapur	Plot K8	18/1/2019	T.S. Liew, Woo S.Y.
BOR	MOL	14972	Animalia	Mollusca	Gastropoda	Stylommatophora	Camaenidae	Amphidromus	atricallosus perakensis	Fulton, 1901	2019.pred.k8.rock	3.74638889	102.8380556	5	Malaysia	Pahang	Maran	Bukit Mengapur	Plot K8	18/1/2019	T.S. Liew, Woo S.Y.
BOR	MOL	14974	Animalia	Mollusca	Gastropoda	Architaenioglossa	Cyclophoridae	Cyclophorus	perdix perdix	(Broderip & G. B. Sowerby I, 1830)	2020.pred.W13	3.74638889	102.8380556	16	Malaysia	Pahang	Maran	Bukit Mengapur	Plot K8	4/3/2020	J.K. Foon, Woo S.Y., Chin Y.T
BOR	MOL	14975	Animalia	Mollusca	Gastropoda	Stylommatophora	Ariophantidae	Hemiplecta	sp.		2020.pred.W13	3.74638889	102.8380556	20	Malaysia	Pahang	Maran	Bukit Mengapur	Plot K8	4/3/2020	J.K. Foon, Woo S.Y., Chin Y.T
BOR	MOL	14976	Animalia	Mollusca	Gastropoda	Stylommatophora	Camaenidae	Amphidromus	atricallosus perakensis	Fulton, 1901	2020.pred.W13	3.74638889	102.8380556	1	Malaysia	Pahang	Maran	Bukit Mengapur	Plot K8	4/3/2020	J.K. Foon, Woo S.Y., Chin Y.T
BOR	MOL	14977	Animalia	Mollusca	Gastropoda	Architaenioglossa	Cyclophoridae	Cyclophorus	semisulcatus	(G. B. Sowerby I, 1843)	2020.pred.W14	3.74638889	102.8380556	15	Malaysia	Pahang	Maran	Bukit Mengapur	Plot K8	4/3/2020	J.K. Foon, Woo S.Y., Chin Y.T
BOR	MOL	14978	Animalia	Mollusca	Gastropoda	Architaenioglossa	Cyclophoridae	Cyclophorus	perdix perdix	(Broderip & G. B. Sowerby I, 1830)	2020.pred.W14	3.74638889	102.8380556	69	Malaysia	Pahang	Maran	Bukit Mengapur	Plot K8	4/3/2020	J.K. Foon, Woo S.Y., Chin Y.T
BOR	MOL	14979	Animalia	Mollusca	Gastropoda	Stylommatophora	Ariophantidae	Hemiplecta	sp.		2020.pred.W14	3.74638889	102.8380556	75	Malaysia	Pahang	Maran	Bukit Mengapur	Plot K8	4/3/2020	J.K. Foon, Woo S.Y., Chin Y.T
BOR	MOL	14980	Animalia	Mollusca	Gastropoda	Stylommatophora	Camaenidae	Amphidromus	atricallosus perakensis	Fulton, 1901	2020.pred.W14	3.74638889	102.8380556	23	Malaysia	Pahang	Maran	Bukit Mengapur	Plot K8	4/3/2020	J.K. Foon, Woo S.Y., Chin Y.T
BOR	MOL	14981	Animalia	Mollusca	Gastropoda	Architaenioglossa	Cyclophoridae	Cyclophorus	semisulcatus	(G. B. Sowerby I, 1843)	2019.pred.K1	3.74638889	102.8380556	2	Malaysia	Pahang	Maran	Bukit Mengapur	Plot K1	18/1/2019	T.S. Liew, Woo S.Y.
BOR	MOL	14982	Animalia	Mollusca	Gastropoda	Architaenioglossa	Cyclophoridae	Cyclophorus	perdix perdix	(Broderip & G. B. Sowerby I, 1830)	2019.pred.K1	3.74638889	102.8380556	8	Malaysia	Pahang	Maran	Bukit Mengapur	Plot K1	18/1/2019	T.S. Liew, Woo S.Y.
BOR	MOL	14983	Animalia	Mollusca	Gastropoda	Stylommatophora	Ariophantidae	Hemiplecta	sp.		2019.pred.K1	3.74638889	102.8380556	9	Malaysia	Pahang	Maran	Bukit Mengapur	Plot K1	18/1/2019	T.S. Liew, Woo S.Y.
BOR	MOL	14984	Animalia	Mollusca	Gastropoda	Stylommatophora	Camaenidae	Amphidromus	atricallosus perakensis	Fulton, 1901	2019.pred.K1	3.74638889	102.8380556	3	Malaysia	Pahang	Maran	Bukit Mengapur	Plot K1	18/1/2019	T.S. Liew, Woo S.Y.
BOR	MOL	14985	Animalia	Mollusca	Gastropoda	Architaenioglossa	Cyclophoridae	Cyclophorus	semisulcatus	(G. B. Sowerby I, 1843)	2019.pred.K4	3.74638889	102.8380556	2	Malaysia	Pahang	Maran	Bukit Mengapur	Plot K4	18/1/2019	T.S. Liew, Woo S.Y.
BOR	MOL	14986	Animalia	Mollusca	Gastropoda	Architaenioglossa	Cyclophoridae	Cyclophorus	perdix perdix	(Broderip & G. B. Sowerby I, 1830)	2019.pred.K4	3.74638889	102.8380556	9	Malaysia	Pahang	Maran	Bukit Mengapur	Plot K4	18/1/2019	T.S. Liew, Woo S.Y.
BOR	MOL	14987	Animalia	Mollusca	Gastropoda	Stylommatophora	Ariophantidae	Hemiplecta	sp.		2019.pred.K4	3.74638889	102.8380556	6	Malaysia	Pahang	Maran	Bukit Mengapur	Plot K4	18/1/2019	T.S. Liew, Woo S.Y.
BOR	MOL	14988	Animalia	Mollusca	Gastropoda	Stylommatophora	Camaenidae	Amphidromus	atricallosus perakensis	Fulton, 1901	2019.pred.K4	3.74638889	102.8380556	25	Malaysia	Pahang	Maran	Bukit Mengapur	Plot K4	18/1/2019	T.S. Liew, Woo S.Y.
BOR	MOL	14989	Animalia	Mollusca	Gastropoda	Architaenioglossa	Cyclophoridae	Cyclophorus	semisulcatus	(G. B. Sowerby I, 1843)	2020.pred.W12	3.74638889	102.8380556	10	Malaysia	Pahang	Maran	Bukit Mengapur	Plot K7	4/3/2020	J.K. Foon, Woo S.Y., Chin Y.T
BOR	MOL	14990	Animalia	Mollusca	Gastropoda	Architaenioglossa	Cyclophoridae	Cyclophorus	perdix perdix	(Broderip & G. B. Sowerby I, 1830)	2020.pred.W12	3.74638889	102.8380556	31	Malaysia	Pahang	Maran	Bukit Mengapur	Plot K7	4/3/2020	J.K. Foon, Woo S.Y., Chin Y.T
BOR	MOL	14991	Animalia	Mollusca	Gastropoda	Stylommatophora	Ariophantidae	Hemiplecta	sp.		2020.pred.W12	3.74638889	102.8380556	31	Malaysia	Pahang	Maran	Bukit Mengapur	Plot K7	4/3/2020	J.K. Foon, Woo S.Y., Chin Y.T
BOR	MOL	14992	Animalia	Mollusca	Gastropoda	Stylommatophora	Camaenidae	Amphidromus	atricallosus perakensis	Fulton, 1901	2020.pred.W12	3.74638889	102.8380556	25	Malaysia	Pahang	Maran	Bukit Mengapur	Plot K7	4/3/2020	J.K. Foon, Woo S.Y., Chin Y.T
BOR	MOL	14993	Animalia	Mollusca	Gastropoda	Architaenioglossa	Cyclophoridae	Cyclophorus	semisulcatus	(G. B. Sowerby I, 1843)	2020.pred.W15	3.74638889	102.8380556	1	Malaysia	Pahang	Maran	Bukit Mengapur	Plot K9	4/3/2020	J.K. Foon, Woo S.Y., Chin Y.T
BOR	MOL	14994	Animalia	Mollusca	Gastropoda	Architaenioglossa	Cyclophoridae	Cyclophorus	perdix perdix	(Broderip & G. B. Sowerby I, 1830)	2020.pred.W15	3.74638889	102.8380556	66	Malaysia	Pahang	Maran	Bukit Mengapur	Plot K9	4/3/2020	J.K. Foon, Woo S.Y., Chin Y.T
BOR	MOL	14995	Animalia	Mollusca	Gastropoda	Stylommatophora	Ariophantidae	Hemiplecta	sp.		2020.pred.W15	3.74638889	102.8380556	15	Malaysia	Pahang	Maran	Bukit Mengapur	Plot K9	4/3/2020	J.K. Foon, Woo S.Y., Chin Y.T
BOR	MOL	14996	Animalia	Mollusca	Gastropoda	Stylommatophora	Camaenidae	Amphidromus	atricallosus perakensis	Fulton, 1901	2020.pred.W15	3.74638889	102.8380556	47	Malaysia	Pahang	Maran	Bukit Mengapur	Plot K9	4/3/2020	J.K. Foon, Woo S.Y., Chin Y.T
